# Supplementary material for: Novel transgenic pigs with enhanced growth and reduced environmental impact
Source: eLife. 2018 May 22;7:e34286. doi: 10.7554/eLife.34286 (PMC5963925; doi:10.7554/eLife.34286)
Supplement: Figure 2—source data 1. [file elife-34286-fig2-data1.xlsx]

## Sheet: Sheet1
Figure 2-Source data 1. Salivary β-glucanase activity assays of TG pigs
Line	Pig No.	Days of Age	Enzyme activity (U/ml)						Average enzyme activity (U/ml)	Standard Deviation	Average enzyme activity (U/mg)	Standard Deviation
			repeat 1		repeat 2		repeat 3
Line 2	#Tg501	115d	2.34784	2.33804	2.39688	2.23801	2.28508	2.36353	2.32823	0.0573423	1.45906	0.0359354
	#Tg503	115d	1.52606	1.54763	1.56136	1.38288	1.38485	1.4025	1.46755	0.0858807	1.36177	0.0796906
	#Tg203	100d	0.339475	0.341436	0.339475	0.333591	0.33163	0.341436	0.337841	0.00419124	0.301834	0.00374454
	#Tg204	100d	0.719967	0.737618	0.735657	0.674857	0.682702	0.696431	0.707872	0.0270465	0.672571	0.0256977
	#Tg707	142d	0.676818	0.684663	0.688586	0.657205	0.657205	0.672896	0.672896	0.0133599	1.03088	0.0204674
	#Tg301	140d	1.07888	1.09457	1.11026	1.03181	1.02593	1.03377	1.06254	0.0365595	1.38795	0.0477561
	#Tg300	140d	1.42015	1.42799	1.43976	1.42996	1.42799	1.43584	1.43028	0.00684115	1.44145	0.00689457
Line 1	#Tg0707	135d	1.15749	--	1.20535	--	1.1826	--	1.18181	0.0239375	0.98239	0.0198981
Line 3	#Tg701	142d	0.0314149	0.0310227	0.0298459	0.0243543	0.023962	0.025531	0.0276885	0.0034443	0.0269671	0.00335456
	#Tg705	142d	0.0416137	0.0420059	0.0420059	0.0365143	0.0349453	0.0369066	0.0389986	0.00322194	0.0533863	0.00441061
	#Tg601	142d	0.0380833	0.0369066	0.0376911	0.0318072	0.0318072	0.0337685	0.0350106	0.00290819	0.0359993	0.00299031
WT	Control1(n=3)	100d	0.0208239	0.0212162	0.0220007	0.0231775	0.0235697	0.023962	0.0224583	0.001299	0.0188303	0.00108915
	Control2(n=3)	142d	0.0318072	0.0314149	0.0282769	0.0251388	0.0247465	0.0251388	0.0277538	0.00325047	0.029128	0.00341141
