# Supplementary material for: Novel transgenic pigs with enhanced growth and reduced environmental impact
Source: eLife. 2018 May 22;7:e34286. doi: 10.7554/eLife.34286 (PMC5963925; doi:10.7554/eLife.34286)
Supplement: Figure 2—source data 2. [file elife-34286-fig2-data2.xlsx]

## Sheet: Sheet1
Figure 2-Source data 2. Salivary xylanase activity assays of TG pigs
Line	Pig No.	Days of age	Enzyme activity (U/ml)						Average enzyme activity (U/ml)	Standard Deviation	Average enzyme activity (U/mg)	Standard Deviation
			repeat 1		repeat 2		repeat 3
Line 2	#Tg501	115d	2.40055	2.41217	2.41881	2.32255	2.40387	2.39723	2.39253	0.0351799	1.49936	0.0220466
	#Tg503	115d	1.41477	1.43303	1.43137	1.30026	1.34175	1.35337	1.37909	0.0551091	1.27969	0.0511369
	#Tg203	100d	0.646393	0.649712	0.633117	0.61984	0.626478	0.636436	0.635329	0.0114337	0.567616	0.0102151
	#Tg204	100d	1.24716	1.25877	1.25545	1.20733	0.712776	1.2206	1.15035	0.215326	1.09298	0.204588
	#Tg707	142d	0.400778	0.399118	0.399118	0.39248	0.395799	0.399118	0.397735	0.00304505	0.609332	0.00466503
	#Tg301	140d	0.490394	0.493713	0.497032	0.445586	0.448905	0.453884	0.471586	0.0244732	0.616013	0.0319683
	#Tg300	140d	1.09945	1.1675	1.11439	1.03141	1.0198	1.02643	1.0765	0.0599966	1.0849	0.0604651
Line 1	#Tg0707	135d	0.738946	--	0.764835	--	0.752886	--	0.751891	0.0183064	0.625289	0.0107709
Line 3	#Tg701	142d	0.0549301	0.0552621	0.0559259	0.0502834	0.0506153	0.0512791	0.0530493	0.00258523	0.0516672	0.00251788
	#Tg705	142d	0.0466323	0.0459685	0.0436451	0.0453047	0.0453047	0.0459685	0.0454706	0.00102302	0.062246	0.00140045
	#Tg601	142d	0.0575854	0.0595769	0.0589131	0.0585812	0.059245	0.0599088	0.0589684	0.000824232	0.0606336	0.000847507
WT	Control1(n=3)	100d	0.055594	0.0565897	0.0565897	0.0526067	0.0529387	0.0529387	0.0545429	0.00191726	0.0457317	0.00160753
	Control2(n=3)	142d	0.0506153	0.0529387	0.0526067	0.0489557	0.0482919	0.0489557	0.050394	0.00199884	0.0528891	0.00209781
		d:days
