# Supplementary material for: Novel transgenic pigs with enhanced growth and reduced environmental impact
Source: eLife. 2018 May 22;7:e34286. doi: 10.7554/eLife.34286 (PMC5963925; doi:10.7554/eLife.34286)
Supplement: Figure 2—source data 3. [file elife-34286-fig2-data3.xlsx]

## Sheet: Sheet1
Figure 2-Source data 3 . Salivary phytase activity assays of TG pigs
Line	Pig No.	Days of Age	Enzyme activity (U/ml)						Average enzyme activity (U/ml)	Standard Deviation	Average enzyme activity (U/mg)	Standard Deviation
			repeat 1		repeat 2		repeat 3
Line2	#Tg501	115d	6.00997	5.90158	5.49323	5.6117	5.60162	5.59406	5.70203	0.20403	3.57336	0.127862
	#Tg503	115d	2.20376	2.21637	2.26174	2.14579	2.14327	2.1836	2.19242	0.0451122	2.03439	0.0418606
	#Tg203	100d	0.663635	0.653552	0.658593	0.688841	0.666155	0.678759	0.668256	0.0131864	0.597033	0.011781
	#Tg204	100d	1.53326	1.51814	1.54335	1.53326	1.52822	1.54587	1.53368	0.010135	1.4572	0.00962961
	#Tg707	142d	0.401485	0.401485	0.406527	0.396444	0.388882	0.406527	0.400225	0.00671652	0.613147	0.0102898
	#Tg301	140d	0.459461	0.459461	0.45694	0.467023	0.461981	0.477105	0.463662	0.00742064	0.605663	0.00969328
	#Tg300	140d	1.135	1.15264	1.15769	1.15769	1.1476	1.14004	1.14844	0.00938645	1.15741	0.00945975
Line1	#Tg0707	135d	0.593141	0.00266762	0.593141	0.00266762	0.593141	0.00266762	0.593141	0.00266762	0.493051	0.00221748
Line3	#Tg701	142d	0.0737433	0.0727351	0.0712227	0.0742475	0.0732392	0.0752557	0.0734072	0.00137755	0.0714948	0.00134166
	#Tg705	142d	0.0566028	0.0545863	0.053578	0.0560987	0.0545863	0.0560987	0.0552584	0.00117871	0.0756449	0.00161357
	#Tg601	142d	0.0923963	0.0893715	0.0873549	0.0868508	0.0853384	0.0898756	0.0885312	0.00252403	0.0910312	0.0025953
WT	Control1(n=3)	100d	0.0858425	0.0833219	0.0853384	0.0883632	0.0843301	0.0863467	0.0855905	0.00173908	0.0717636	0.00145813
	Control2(n=3)	142d	0.0525697	0.0515615	0.0510573	0.0485367	0.0480325	0.0500491	0.0503011	0.00176806	0.0527916	0.0018556
