# Supplementary material for: Novel transgenic pigs with enhanced growth and reduced environmental impact
Source: eLife. 2018 May 22;7:e34286. doi: 10.7554/eLife.34286 (PMC5963925; doi:10.7554/eLife.34286)
Supplement: Figure 2—source data 4. [file elife-34286-fig2-data4.xlsx]

## Sheet: Sheet1
Figure 2-Source data 4 . Concentration of total salivary protein of TG and WT pigs
Line	Pig No.	Days of Age	Concentration of protein (mg/ml)			Average concentration (mg/ml)	Standard Deviation
			repeat 1	repeat 2	repeat 3
Line2	#Tg501	115d	1.5508	1.56723	1.66908	1.59571	0.0640762
	#Tg503	115d	1.05468	1.04811	1.13025	1.07768	0.045645
	#Tg203	100d	1.10725	1.04811	1.20253	1.11929	0.0779133
	#Tg204	100d	0.946253	1.07439	1.13682	1.05249	0.0971523
	#Tg707	142d	0.591408	0.680119	0.68669	0.652739	0.0532159
	#Tg301	140d	0.712975	0.795115	0.788544	0.765545	0.045645
	#Tg300	140d	0.831257	0.982394	1.1631	0.992251	0.166142
Line1	#Tg0707	135d	1.17186	1.2332	--	1.20253	0.0433677
Line3	#Tg701	142d	1.01525	1.03825	--	1.02675	0.0162629
	#Tg705	142d	0.666977	0.749117	0.775402	0.730498	0.0565594
	#Tg601	142d	1.03825	0.929825	0.949538	0.972538	0.0577556
WT	Control1(n=3)	100d	1.15653	1.14996	1.27153	1.19267	0.0683689
	Control2(n=3)	142d	0.887112	0.965966	1.00539	0.952824	0.060226
