# Supplementary material for: Novel transgenic pigs with enhanced growth and reduced environmental impact
Source: eLife. 2018 May 22;7:e34286. doi: 10.7554/eLife.34286 (PMC5963925; doi:10.7554/eLife.34286)
Supplement: Table 1–Source data 1. [file elife-34286-table1-data1.xlsx]

## Sheet: Sheet1
Table 1–Source data 1.Salivary secretion from the unilateral parotid gland in the growing transgenic (TG) pigs and wild type (WT) pigs during the grower phase (92 - 96 days old; estimated body weight of 42 – 45 kg).
	Grower	Saliva acquisition period		Feed intake (g)	Unilateral saliva secretory volume (ml)	Feed intake time (min)	Unilateral saliva secretion volume (ml/kg diet consumed)	Saliva secretion rate (ml/min)
	#Tg408	Day1	a.m.	490	198	23.5	404.082	8.42553
			p.m.	450	175	23	388.889	7.6087
		Day2	a.m.	490	204	23	416.327	8.86957
			p.m.	455	198	22	435.165	9
		Day3	a.m.	495	208	25	420.202	8.32
			p.m.	465	177	21.5	380.645	8.23256
		Day4	a.m.	490	200	24	408.163	8.33333
			p.m.	430	196	22	455.814	8.90909
	#Tg303	Day1	a.m.	485	212	22	437.113	9.63636
			p.m.	450	166	20	368.889	8.3
		Day2	a.m.	485	205	23	422.68	8.91304
			p.m.	455	165	21	362.637	7.85714
		Day3	a.m.	475	205	25	431.579	8.2
			p.m.	455	168	22	369.231	7.63636
		Day4	a.m.	480	210	23	437.5	9.13043
			p.m.	430	165	20	383.721	8.25
	#WT1	Day1	a.m.	495	195	23	393.939	8.47826
			p.m.	450	180	20	400	9
		Day2	a.m.	485	198	23	408.247	8.6087
			p.m.	445	180	22	404.494	8.18182
		Day3	a.m.	485	190	23	391.753	8.26087
			p.m.	445	180	19.5	404.494	9.23077
		Day4	a.m.	490	205	23	418.367	8.91304
			p.m.	440	185	22	420.455	8.40909
	#WT2	Day1	a.m.	491	180	n	366.599	n
			p.m.	385	216	n	561.039	n
		Day2	a.m.	447	170	n	380.313	n
			p.m.	262	115	n	438.931	n
	Parotid duct intubation of WT2# was dropped off on the third day after surgery. n: no data record
