# Supplementary material for: Novel transgenic pigs with enhanced growth and reduced environmental impact
Source: eLife. 2018 May 22;7:e34286. doi: 10.7554/eLife.34286 (PMC5963925; doi:10.7554/eLife.34286)
Supplement: Table 1–Source data 2. [file elife-34286-table1-data2.xlsx]

## Sheet: Sheet1
Table 1–Source data 2. Salivary secretion from the unilateral parotid gland in the transgenic (TG) pigs during the finisher phase (159 - 191 days old; estimated body weight of 100 - 115 kg).
	Finisher	Saliva acquisition period		Feed intake (g)	Unilateral saliva secretory volume (ml)	Feed intake time (min)	Unilateral saliva secretion volume (ml/kg diet consumed)	Saliva secretion rate (ml/min)
	#Tg304	Day1	a.m.	1450	200	12.5	137.931	16
			p.m.	1200	198	12	165	16.5
		Day2	a.m.	1440	204	13.5	141.667	15.1111
			p.m.	1200	196	10.8	163.333	18.1481
		Day3	a.m.	1380	200	12.5	144.928	16
			p.m.	1250	199	12	159.2	16.5833
		Day4	a.m.	1330	200	11	150.376	18.1818
			p.m.	1250	196	10	156.8	19.6
	#TG305	Day1	a.m.	1500	214	14	142.667	15.2857
			p.m.	1350	207	12	153.333	17.25
		Day2	a.m.	1450	212	13	146.207	16.3077
			p.m.	1350	205	11.7	151.852	17.5214
		Day3	a.m.	1460	212	13	145.205	16.3077
			p.m.	1250	206	11.5	164.8	17.913
		Day4	a.m.	1430	208	13	145.455	16
			p.m.	1300	206	11	158.462	18.7273
	#WT3	Day1	a.m.	1500	180	n	120	n
			p.m.	1400	176	n	125.714	n
		Day2	a.m.	1500	250	n	166.667	n
			p.m.	1400	220	n	157.143	n
		Day3	a.m.	1500	240	n	160	n
			p.m.	1400	210	n	150	n
		Day4	a.m.	1550	250	n	161.29	n
			p.m.	1400	220	n	157.143	n
	#WT4	Day1	a.m.	1500	220	n	146.667	n
			p.m.	1500	195	n	130	n
		Day2	a.m.	1500	280	n	186.667	n
			p.m.	1500	253	n	168.667	n
		Day3	a.m.	1500	276	n	184	n
			p.m.	1400	250	n	178.571	n
		Day4	a.m.	1500	280	n	186.667	n
			p.m.	1400	251	n	179.286	n
	n: no data record
