# Supplementary material for: Novel transgenic pigs with enhanced growth and reduced environmental impact
Source: eLife. 2018 May 22;7:e34286. doi: 10.7554/eLife.34286 (PMC5963925; doi:10.7554/eLife.34286)
Supplement: Table 1–Source data 3. [file elife-34286-table1-data3.xlsx]

## Sheet: Sheet1
Table 1–Source data 3. The transgene enzyme activities from the unilateral parotid gland in the transgenic (TG) pigs during the grower (92 - 96 days old; estimated body weight of 42 – 45 kg) and the finisher phases (159 - 191 days old; estimated body weight of 100 - 115 kg).
	Enzyme activity	Grower				Finisher
		#TG408	#TG303	#WT1	#WT2	#TG305	#TG304	#WT3	#WT4
	Phytase	6.55695	7.83997	0.202353	0.194791	6.33009	7.33584	0.242683	0.214956
		6.55695	7.86266	0.212435	0.202353	6.53175	7.44171	0.250245	0.227559
		6.45613	7.85258	0.222518	0.209915	6.33009	7.3308	0.257807	0.240163
		6.55947	7.8803			6.47377	7.10898
		6.55695	7.88282			6.46369	7.13671
		6.51914	7.87274			6.45613	7.28795
		6.54687	7.86266			6.33009	7.45683
		6.53175	7.86014			6.35026	7.44927
		6.54435	7.86266			6.34774	7.46187
	Xynlanse	5.66252	5.892	0.171372	0.163176	6.4056	5.77179	0.215082	0.185031
		5.84282	5.9603	0.182299	0.171372	6.4575	6.10782	0.223278	0.198691
		5.88107	6.02313	0.193227	0.179567	6.52034	6.00401	0.231474	0.21235
		5.77179	6.08323			6.37828	5.77179
		5.76087	6.01493			6.37555	6.02586
		5.79911	5.94117			6.43838	5.92205
		5.83463	6.14607			6.44111	5.83736
		5.87834	6.07777			6.43838	6.0887
		5.86195	6.11328			6.50121	5.98488
	β-glucanse	5.58291	5.59351	0.182591	0.158742	6.27716	5.60941	0.209089	0.177291
		5.7578	5.65976	0.19319	0.166692	6.32751	5.93534	0.217038	0.19054
		5.7949	5.7207	0.19054	0.164042	6.38846	5.83465	0.222338	0.182591
		5.8108	5.68891			6.37256	5.8373
		5.7737	5.67566			6.34341	5.95124
		5.8108	5.7366			6.40436	5.85054
		5.85319	5.62531			6.28246	5.61471
		5.7631	5.66506			6.33281	5.67566
		5.8002	5.726			6.39376	5.83995
