# Supplementary material for: Novel transgenic pigs with enhanced growth and reduced environmental impact
Source: eLife. 2018 May 22;7:e34286. doi: 10.7554/eLife.34286 (PMC5963925; doi:10.7554/eLife.34286)
Supplement: Figure 3—source data 1. [file elife-34286-fig3-data1.xlsx]

## Sheet: Data
Figure 3 - Source Data1 . Comparison of the apparent total tract nutrient digestibility values (%) of dry matter(DM), crude protein(CP), Phosphorus(P) and calcium(ca).
	Item	lsmean			SEM			Change, %	Change, %
		TG (n=6）	WT (n=6）	WT(+) (n=6）	TG	WT	WT(+)1	TG Vs. WT	WT(+) Vs. WT
CS diet	DM	87.85a	83.7b	88.45a	0.842	0.838	0.844	4.95818	5.67503
	CP	84.61a	78.42b	82.69a	1.22	1.206	1.215	7.89339	5.44504
	P	65.93a	30.06b	59.98a	2.077	2.067	2.083	119.328	99.5343
	Ca	56.72a	40.18b	63.81a	2.618	2.605	2.626	41.1648	58.8104
WCSB diet	DM	83.21a	79.62b	84.06a	1.183	1.147	1.162	4.50892	7.05853
	CP	85.92a	79.38b	81.59b	0.939	0.911	0.923	8.23885	2.78408
	P	60.99a	34.2b	47.35c	2.822	2.738	2.774	78.3333	38.4503
	Ca	66.07a	52.46b	63.85a	2.425	2.352	2.384	25.9436	21.7118
WT(+): WT grower pigs fed the CS or WCSB diets supplemented with an optimal dose of β-gulcanase, xylanase and phytase. Data are presented as least square means (Lsmean±SEM). a, b, c Values on the bar graph with different superscript letters differ significantly (P<0.05). Initial weight was used as the covariable.

## Sheet: SAS  analysis program
SAS analysis program
data P; input Tr $ b W p @@; datalines; T 1 24.9 67.7995288 N 1 23.9 34.9100475 P 1 23.5 59.62067157 T 1 27.2 75.1370839 N 1 27.5 41.60412991 P 1 26.3 59.3138231 T 1 23.8 73.84444823 N 1 23 34.54114629 P 1 22.3 60.90323387 T 2 43.3 60.37133524 N 2 45.5 19.59543579 P 2 45.2 62.30208364 T 2 41.5 60.23385248 N 2 40.1 17.292732 P 2 40 59.71992152 T 2 47 59.88440035 N 2 46 32.80981064 P 2 45.3 55.9088…
