# Supplementary material for: Novel transgenic pigs with enhanced growth and reduced environmental impact
Source: eLife. 2018 May 22;7:e34286. doi: 10.7554/eLife.34286 (PMC5963925; doi:10.7554/eLife.34286)
Supplement: Figure 3—source data 2. [file elife-34286-fig3-data2.xlsx]

## Sheet: Data
Figure 3 - Source Data 2 .Comparison of the apparent total tract nutrient digestibility values (%) between transgenic (TG) grower pigs and their wild-type (WT) littermates fed corn and soybean meal (CS diet)
	Pig No.	Initial weight	DM, %	CP, %	P, %	Ca, %	CF, %	ADF, %	NDF, %	Ash, %	DE, MJ/kg
TG group	#900503	24.9	87.496	82.6299	67.7995	59.7133	68.7037	48.3326	58.5926	51.8351	14.4686
	#950204	27.2	88.121	85.7465	75.1371	66.8085	68.5739	53.1816	67.1268	56.9762	14.6057
	#900501	23.8	86.3447	78.2438	73.8444	62.0648	69.4514	68.5418	55.0123	53.2851	15.0842
	#930301	43.3	88.9573	88.2344	60.3713	54.2444	68.803	57.2162	66.8277	48.7477	15.1714
	#930300	41.5	89.1635	88.1441	60.2339	49.4563	73.7103	63.4947	70.0415	48.1717	14.4247
	#950707	47	86.9915	84.6325	59.8844	50.4936	71.6051	62.8827	63.194	42.3252	14.838
WT group	#037605	23.9	85.8095	81.4873	34.91	48.3713	69.6742	57.3595	66.6846	42.0322	14.1256
	#350201	27.5	86.6391	82.2148	41.6041	56.8253	67.6065	46.5671	55.9252	47.0777	14.0948
	#039401	23	85.2513	77.6632	34.5411	48.686	71.1168	73.3526	61.9934	42.6634	14.2285
	#030401	45.5	80.4344	76.0885	19.5954	21.3001	61.3538	45.9604	30.7619	15.7783	15.1703
	#367905	40.1	78.9107	74.2948	17.2927	24.199	47.2817	48.9007	37.1953	11.1002	14.5271
	#367805	46	85.175	78.7932	32.8098	42.3094	64.373	37.8418	57.1989	37.5019	14.5765
WT(+) group	#314103	23.5	87.6657	81.3937	59.6207	67.9551	68.3728	79.6283	57.8584	52.9304	13.8085
	#038603	26.3	87.9626	83.1539	59.3138	69.7564	59.558	62.3804	60.6936	51.0665	14.7579
	#350105	22.3	87.5365	82.1065	60.9032	62.4791	67.6853	54.7917	56.506	48.5067	14.2795
	#032803	45.2	89.6189	82.5831	62.3021	66.497	72.7895	58.6391	57.3313	51.5105	14.4684
	#951705	40	88.4857	82.6453	59.7199	58.3993	68.3042	51.2982	59.8235	48.6876	14.7247
	#951701	45.3	89.4132	84.2841	55.9088	54.6491	71.7887	56.0617	67.8752	38.1118	14.1713
DM: Dry matter; CP: crude protein; P: Phosphorus; Ca: calcium; CF: Crude fibre; ADF: Acid-detergent fibre. NDF: Neutral-detergent fibre; Initial weight was used as the covariable.
