# Supplementary material for: Novel transgenic pigs with enhanced growth and reduced environmental impact
Source: eLife. 2018 May 22;7:e34286. doi: 10.7554/eLife.34286 (PMC5963925; doi:10.7554/eLife.34286)
Supplement: Figure 3—source data 3. [file elife-34286-fig3-data3.xlsx]

## Sheet: Data
Figure 3 - Source Data 3. Comparison of the apparent total tract nutrient digestibility values (%) between transgenic (TG) grower pigs and their wild-type (WT) littermates fed wheat, corn and soybean meal (WCSB diet)
Group	Pig No.	Initial weight	DM, %	CP, %	P, %	Ca, %	CF, %	ADF, %	NDF, %	Ash, %	DE, MJ/kg
TG group	#900503	33.5	83.7699	85.9914	61.0461	70.5444	55.3997	37.4359	35.8193	52.3732	13.769
	#950204	29.7	83.6272	82.9629	66.5906	66.9312	60.1612	40.3098	36.1772	54.1497	13.9809
	#900501	31	82.7919	84.2051	64.7106	67.147	55.0433	31.6781	29.0038	50.2695	13.6397
	#930301	47.3	83.5993	87.5678	54.3922	63.7661	53.2423	34.4928	34.0192	47.4562	14.0555
	#930300	56.5	84.0083	87.1394	55.2491	57.9265	58.4396	35.3132	35.7524	46.9954	14.4016
	#950707	52.8	81.468	86.9319	56.3765	64.1077	50.101	27.9217	26.5719	41.7654	14.1313
WT group	#037605	32.5	81.6703	80.2269	41.9538	60.9993	53.3751	39.2145	35.3526	45.2664	13.8033
	#350201	30.5	80.9493	78.1284	36.9967	58.7674	61.9744	41.6892	36.6352	41.9159	13.3972
	#039401	28.9	79.6812	75.7558	34.4174	49.3481	57.0774	30.6459	33.1988	35.1335	13.8685
	#030401	45.3	82.2795	82.8155	43.9306	57.4882	54.5124	39.2027	32.6804	42.7755	13.6881
	#367905	54.6	73.1999	78.6091	14.3439	37.9794	45.5737	-3.9938	-6.18622	11.344	14.0987
	#367805	49.5	79.9323	80.9735	35.9012	52.0027	52.8134	26.6733	27.9902	34.1376	13.5168
WT(+) group	#314103	32.2	83.9237	78.2628	48.0822	66.523	62.7556	23.442	26.6284	45.8365	13.633
	#038603	26.8	83.0628	79.3505	52.2076	70.323	45.8832	32.1299	30.1368	45.5151	13.8434
	#350105	29.7	78.1904	75.4932	40.5445	54.9285	43.6657	8.59275	8.05377	26.1425	13.796
	#032803	47.5	87.913	86.3088	46.0581	66.9338	65.2723	41.04	39.6794	50.7952	13.3557
	#951705	51.4	84.9017	83.4816	49.1904	62.557	55.2468	31.0559	32.8379	44.6719	14.2859
	#951701	50.9	86.3977	87.1518	53.258	65.9793	57.9519	35.7488	35.3592	48.7105	14.5806
DM: Dry matter; CP: crude protein; P: Phosphorus; Ca: calcium; CF: Crude fibre; ADF: Acid-detergent fibre. NDF: Neutral-detergent fibre; Initial weight was used as the covariable.
