# Supplementary material for: Novel transgenic pigs with enhanced growth and reduced environmental impact
Source: eLife. 2018 May 22;7:e34286. doi: 10.7554/eLife.34286 (PMC5963925; doi:10.7554/eLife.34286)
Supplement: Figure 3—source data 4. [file elife-34286-fig3-data4.xlsx]

## Sheet: Sheet1
Figure 3 - Source data 4. Comparison of fecal N, fecal P and fecal Ca output.
Diet	Item	LSmean			SEM			Change, %	Change, %
		TG (n=6）	WT (n=6）	WT(+) (n=6）	TG	WT	WT(+)	TG Vs. WT	WT(+) Vs. WT
CS diet	N	13.52a	18.00b	18.53b	1.145	1.139	1.148	-24.8889	2.94444
	P	31.59a	58.25b	42.76ab	4.579	4.579	4.579	-45.7682	-26.5923
	Ca	32.65a	48.32b	35.159a	3.199	3.199	2.92	-32.4296	-27.2372
WCSB diet	N	15.689a	20.44b	17.23b	0.8838	0.8827	0.882	-23.2436	-15.7045
	P	37.29a	57.17b	40.90a	1.97	1.97	1.97	-34.7735	-28.459
	Ca	37.63a	46.42b	34.02a	1.823	1.823	1.823	-18.9423	-26.7126
WT(+): WT grower pigs fed the CS or WCSB diets supplemented with an optimal dose of β-gulcanase, xylanase and phytase. Data are presented as least square means (Lsmean±SEM). a,b,c Values on the bar graph with different superscript letters differ significantly (P<0.05).
