# Supplementary material for: Novel transgenic pigs with enhanced growth and reduced environmental impact
Source: eLife. 2018 May 22;7:e34286. doi: 10.7554/eLife.34286 (PMC5963925; doi:10.7554/eLife.34286)
Supplement: Figure 3—source data 5. [file elife-34286-fig3-data5.xlsx]

## Sheet: Sheet1
Figure 3 - Source data 5. Source Data of fecal N, fecal P and fecal Ca output by transgenic (TG) grower pigs and their wild-type (WT) littermates fed corn and soybean meal (CS)based diets with and without exogenous feed enzymes.
Group	Pig No.	Initial weight	N intake	Fecal N output	Urinary N output	Total N output	N retention	P intake	Fecal P output	Urinary P output	Total P output	P retention	Ca intake	Fecal Ca output	Urinary Ca output	Total Ca output	Ca retention
			g	g/100g	g/100g	g/100g	g/100g	g	g/100g	g/100g	g/100g	g/100g	g	g/100g	g/100g	g/100g	g/100g
TG	#900503	24.9	100	16.3747	25.0608	41.4355	58.5645	100	30.3551	0.286772	30.6419	69.3581	100	37.9779	1.70672	39.6846	60.3154
	#951204	27.2	100	14.5697	10.9271	25.4968	74.5032	100	25.4143	0.388771	25.8031	74.1969	100	33.9277	0.885203	34.8129	65.1871
	#900501	23.8	100	13.5198	25.9398	39.4597	60.5403	100	16.2537	0.808036	17.0618	82.9382	100	23.5739	3.24971	26.8236	73.1764
	#930301	43.3	100	9.45924	30.2898	39.749	60.251	100	31.8604	0.335946	32.1963	67.8037	100	24.9489	7.53333	32.4822	67.5178
	#930300	41.5	100	15.1857	31.2908	46.4765	53.5235	100	50.9351	4.63656	55.5716	44.4284	100	64.7396	6.65872	71.3983	28.6017
	#951707	47	100	13.2957	10.1271	23.4228	76.5772	100	34.7073	0.138358	34.8457	65.1543	100	42.8321	3.21965	46.0517	53.9483
WT	#037605	23.9	100	20.2416	17.8754	38.117	61.883	100	71.1685	0.230856	71.3993	28.6007	100	56.4502	17.1833	73.6335	26.3665
	#350201	27.5	100	20.5891	21.2374	41.8265	58.1735	100	67.6022	0.311188	67.9134	32.0866	100	49.9814	25.382	75.3634	24.6366
	#039401	23	100	22.0965	22.1657	44.2622	55.7378	100	64.7545	0.439484	65.194	34.806	100	50.7619	21.3033	72.0652	27.9348
	#030401	45.5	100	10.7707	24.3864	35.1571	64.8429	100	36.2174	0.307825	36.5252	63.4748	100	35.4495	18.6044	54.054	45.946
	#367905	40.1	100	16.3512	41.1983	57.5495	42.4505	100	52.6106	0.314896	52.9255	47.0745	100	48.2175	22.5143	70.7318	29.2682
	#367805	46	100	18.0348	11.8911	29.9259	70.0741	100	57.14	0.260944	57.4009	42.5991	100	49.0613	11.1802	60.2415	39.7585
WT(+)	#314103	23.5	100	23.3402	65.7159	89.0561	10.9439	100	50.6528	0.30984	50.9626	49.0374	100	40.1979	10.6231	50.821	49.179
	#038603	26.3	100	13.9518	17.8668	31.8185	68.1815	100	33.696	0.293522	33.9895	66.0105	100	25.0475	11.3589	36.4064	63.5936
	#350105	22.3	100	18.6333	18.7808	37.4141	62.5859	100	40.7131	0.290681	41.0038	58.9962	100	39.0721	9.30539	48.3775	51.6225
	#032803	45.2	100	17.7065	23.8303	41.5368	58.4632	100	38.3247	0.363604	38.6883	61.3117	100	34.06	12.2844	46.3444	53.6556
	#951705	40	100	15.5946	17.2763	32.8708	67.1292	100	36.1948	0.367985	36.5628	63.4372	100	37.3815	4.67283	42.0543	57.9457
	#951701	45.3	100	20.3056	11.2662	31.5717	68.4283	100	56.9678	0.252517	57.2203	42.7797	100	58.5954	5.64633	64.2417	35.7583
Note: Datas of output or retention have been standardized as 100g of N/P/Ca intake .
