# Supplementary material for: Novel transgenic pigs with enhanced growth and reduced environmental impact
Source: eLife. 2018 May 22;7:e34286. doi: 10.7554/eLife.34286 (PMC5963925; doi:10.7554/eLife.34286)
Supplement: Figure 3—source data 6. [file elife-34286-fig3-data6.xlsx]

## Sheet: Sheet1
Figure 3 - Source data 6 . Source Data of fecal N, fecal P and fecal Ca output by transgenic (TG) grower pigs and their wild-type (WT) littermates fed wheat, corn and soybean meal (WCSB) based diets with and without exogenous feed enzymes.
Group	Pig No.	Initial weight	N intake	Fecal N output	Urinary N output	Total N output	N retention	P intake	Fecal P output	Urinary P output	Total P output	P retention	Ca intake	Fecal Ca output	Urinary Ca output	Total Ca output	Ca retention
			g	g/100g	g/100g	g/100g	g/100g	g	g/100g	g/100g	g/100g	g/100g	g	g/100g	g/100g	g/100g	g/100g
TG group	#900503	33.5	100	16.3944	10.2792	26.6737	73.3263	100	35.4308	12.7575	48.1883	51.8117	100	34.4723	0.573518	35.0458	64.9542
	#951204	29.7	100	18.7408	5.1524	23.8932	76.1068	100	33.1043	5.34643	38.4507	61.5493	100	36.3755	0.373964	36.7495	63.2505
	#900501	31	100	18.0482	16.4665	34.5147	65.4853	100	32.7563	14.0714	46.8278	53.1722	100	37.5398	0.822947	38.3627	61.6373
	#930301	47.3	100	13.7251	15.3222	29.0473	70.9527	100	43.4697	1.99866	45.4683	54.5317	100	40.002	0.307985	40.31	59.69
	#930300	56.5	100	13.0179	14.3511	27.369	72.631	100	40.1006	5.85707	45.9577	54.0423	100	42.5881	0.899268	43.4874	56.5126
	#951707	52.8	100	12.6651	32.9968	45.6619	54.3381	100	38.849	8.05234	46.9013	53.0987	100	34.7855	0.856558	35.642	64.358
WT group	#037605	32.5	100	21.1032	5.93858	27.0418	72.9582	100	55.1478	0.245614	55.3934	44.6066	100	41.6203	6.66667	48.287	51.713
	#350201	30.5	100	24.3058	18.6112	42.917	57.083	100	62.06	0.388928	62.5319	37.5511	100	45.8215	6.68313	52.5046	47.4954
	#039401	28.9	100	21.923	19.2855	41.2085	58.7915	100	51.5628	0.277902	51.8407	48.1593	100	45.8023	2.86024	48.6626	51.3374
	#030401	45.3	100	20.4591	13.1131	33.5722	66.4278	100	59.4567	0.13914	59.5958	40.4042	100	50.6128	7.84803	58.4608	41.5392
	#367905	54.6	100	14.838	11.3694	26.2074	73.7926	100	54.6198	0.378292	54.9981	45.0019	100	43.0212	9.03784	52.059	47.941
	#367805	49.5	100	20.4762	12.8996	33.3758	66.6242	100	60.1777	0.770372	60.948	39.052	100	51.6543	4.51762	56.1719	43.8281
WT(+) group	#314103	32.2	100	22.4671	22.5949	45.0621	54.9379	100	46.689	0.500877	47.1899	52.8101	100	34.6011	0.726828	35.328	64.672
	#038603	26.8	100	19.0676	18.7875	37.8551	62.1449	100	37.9092	10.1812	48.0904	51.9096	100	27.4035	2.05562	29.4592	70.5408
	#350105	29.7	100	17.8561	13.4276	31.2837	68.7163	100	38.2698	3.35441	41.6242	58.3758	100	32.8398	1.01523	33.855	66.145
	#032803	47.5	100	18.4493	19.2127	37.662	62.338	100	49.643	6.91579	56.5588	43.4412	100	44.5575	1.47831	46.0359	53.9641
	#951705	51.4	100	15.0989	55.6412	70.7402	29.2598	100	39.1443	1.6422	40.7865	59.2135	100	34.2255	0.174759	34.4002	65.5998
	#951701	50.9	100	11.522	25.069	36.591	63.409	100	33.7697	4.72063	38.4903	61.5097	100	30.5091	0.469341	30.9785	69.0215
Note: Datas of output or retention have been standardized as 100g of N/P/Ca intake .
