# Supplementary material for: Novel transgenic pigs with enhanced growth and reduced environmental impact
Source: eLife. 2018 May 22;7:e34286. doi: 10.7554/eLife.34286 (PMC5963925; doi:10.7554/eLife.34286)
Supplement: Table 2–Source data 1 [file elife-34286-table2-data1.xlsx]

## Sheet: Sheet1
Table 2–Source data 1. Comparison of the serum biochemical composition in the F1 transgenic (TG) grower gilts and the wild-type (WT) gilts (50 kg) fed the low non-starch polysaccharide (NSP) diet.
Item	Pig NO.	Alkaline phosphatase (U/L)	Total phosphorus (Pi) (mmol/L)	Ca (mmol/L)	Blood urea nitrogen (mmol/L)	Glucose (mmol/L)	Uric Acid (µmol/L)	D-xylose (mmol/L)	Total protein (g/L)	Zn (µmol/L)
WT	#829800	137	1.55	2.46	6.39	4.23	7	0.43	52.7	1.25
	#828200	220	1.4	2.13	2.78	1.15	8	0.39	51.9	6.48
	#830200	122	1.8	2.35	1.31	4.05	3	0.37	52.4	2.83
	#830002	76	2.67	2.75	4.85	2.98	7	0.39	61.3	1.65
	#830004	194	2.04	2.64	4.97	4.07	7	0.33	56.2	2.16
	#832302	165	1.85	2.62	4.41	3.74	9	0.29	56.2	1.29
	#828704	113	3.07	2.8	3.46	4.95	2	0.38	68.8	5.83
	#829200	161	2.32	2.83	2.77	3.45	8	0.34	59.8	14.04
	#830900	190	2.42	2.62	4.89	3.07	7	0.42	55.6	14.49
	#831202	201	2.29	2.85	1.89	5.36	7	0.28	64.5	11.78
	#832920	111	1.78	2.71	5.52	2.44	11	0.33	73.1	8.88
	#832502	136	1.47	2.21	3.43	2.6	7	0.43	39.7	0.83
	#830302	233	1.82	2.55	4.25	2.6	9	0.29	59	2.61
	#850706	258	2.01	2.88	3.7	4.31	9	0.44	63.7	6.86
	#850402	79	1.59	2.03	2.61	4.2	6	0.34	40.9	4.29
	#850204	110	2.4	2.36	3.01	3.56	8	0.33	52.6	2.53
	#850500	158	1.61	2.44	2.79	4.38	6	0.35	48.2	5.02
	#850702	293	1.38	2.36	3.59	3.33	9	0.32	51.5	3.65
	#850400	79	3.12	2.2	6.82	5.44	10	0.35	65.6	4.25
	#850712	252	1.54	2.53	1.71	4.72	9	0.33	53	4.84
	#850506	86	3.65	2.16	3.24	5.6	11	0.29	75.8	5.49
	#831700	52	2.11	2.17	4.66	2.85	4	0.27	41.5	4.03
TG	#850700	87	3.48	2.67	2.06	5.38	4	0.38	64.1	1.14
	#850902	77	2.76	2.6	3.02	4.72	7	0.37	66	5.93
	#850104	76	2.53	2.42	1.8	5.27	5	0.41	49.1	0.69
	#850604	62	2.88	2.28	3.51	4.22	6	0.44	55.1	1.07
	#850404	90	2.76	2.38	3.68	4.42	9	0.46	52.4	6.1
	#850504	93	2.68	2.5	1.27	4.92	6	0.38	54.3	4.53
	#850804	102	3.16	2.87	2.82	4.98	8	0.27	54.8	5.27
	#850710	116	3.68	2.56	2.69	5.32	6	0.37	65.6	3.46
	#850100	57	3.11	2.62	7.2	5.25	9	0.36	71.9	7.53
	#850202	89	3.46	2.44	4.68	5.17	3	0.42	65.4	5.52
