# Supplementary material for: Novel transgenic pigs with enhanced growth and reduced environmental impact
Source: eLife. 2018 May 22;7:e34286. doi: 10.7554/eLife.34286 (PMC5963925; doi:10.7554/eLife.34286)
Supplement: Figure 4—source data 1. [file elife-34286-fig4-data1.xlsx]

## Sheet: Data
Figure 4 - Source data 1. Growth performance of F2 TG pigs (boars + gilts) and WT littermates during the growing period from 30 kg to 115 kg
Gender	Item	Lsmean		SEM		p-value	Changed,%	Size of data
		TG	WT	Tg	WT			TG（n）	WT（n）
Boar	ADFI	1793.62	1676.24	45.63	45.63	0.077	7.00215	23	21
	Day to market, day	109.68	140.51	4.238	4.982	<0.0001	-21.9415	23	21
	ADG, g/d	759.26	610.55	21.296	25.033	<0.0001	24.3567	23	21
	Feed/gain	2.36	2.76	0.0449	0.0528	<0.0001	-14.4928	23	21
Gilt	ADFI	1804.78	1677.63	25.577	32.838	0.0012	7.57908	50	31
	Day to market, day	122.34	151.43	2.406	3.095	<.0001	-19.2102	50	30
	ADG, g/d	688.669	560.12	11.772	15.205	<.0001	22.9503	51	31
	Feed/gain	2.63	2.97	0.0242	0.0312	<.0001	-11.4478	50	31
ADFI: Average Daily Feed Intake. ADG:average daily gain. Pens effect was defined as random effect

## Sheet: SAS analysis program
SAS analysis program
data P; input Tr $ b W p @@; datalines; T 9 35.4 98.00 C 9 29.8 128.00 ……………………………………………………………………………………… proc GLM DATA=p; class tr b ; model P= w b tr /solution SS1; lsmeans tr/stderr pdiff ADJUST=TUKEY; output out = resid r = residual p=pred student=s; run; proc GLM DATA=p; class tr b ; model P= w tr /solution SS1; lsmeans tr/stderr pdiff ADJUST=TUKEY; output out = resid r = residual p=pred stud…
note:
tr:Tg and WT. W:intial weight. b: pens. P: ADG/ADFI/FCR/days to market
