# Supplementary material for: Novel transgenic pigs with enhanced growth and reduced environmental impact
Source: eLife. 2018 May 22;7:e34286. doi: 10.7554/eLife.34286 (PMC5963925; doi:10.7554/eLife.34286)
Supplement: Figure 4—source data 2. [file elife-34286-fig4-data2.xlsx]

## Sheet: Sheet1
Figure 4 - Source data 2. Growth performance of F2 TG and WT-boars littermates during the growing period from 30 kg to 115 kg
No.	pens	Transgenic pigs #	Feed intake	Day to market, day	Initial weight, kg	Final weight, kg	ADG	Feed/Gain	ADFI		No.	pens	Wild type pigs#	Feed intake	Day to market, day	Initial weight, kg	Final weight, kg	ADG	Feed/Gain	ADFI
1	10#	#702401+	203.708	101	30	115.3	844.554	2.38814	2016.91		1	20#	706901-	182.808	127	28.3	115.6	687.402	2.09402	1439.43
2	10#	#702409+	187.685	82	37.7	115.3	946.341	2.41862	2288.84		2	20#	706707-	222.373	149	29.9	115.6	575.168	2.59478	1492.44
3	10#	#702501+	186.055	78	38.2	115.7	993.59	2.40071	2385.32		3	20#	706403-	202.773	145	29.9	115.3	588.966	2.37439	1398.43
4	10#	#702603+	200.331	104	29.2	115.4	828.846	2.32403	1926.26		4	20#	706301-	215.125	144	29.9	114.8	589.583	2.53386	1493.92
5	12#	#703307+	180.58	76	39.5	114	980.263	2.42389	2376.05		5	18#	706603-	191.603	118	29.6	114.9	722.881	2.24623	1623.75
6	12#	#703401+	224.6	147	33.8	115.8	557.823	2.73902	1527.89		6	18#	706203-	212.493	138	32.1	114.6	597.826	2.57567	1539.8
7	12#	#703501+	187.181	96	29.3	115	892.708	2.18414	1949.8		7	18#	706101-	238.874	162	30	116.1	531.481	2.77438	1474.53
8	12#	#703801+	202.338	131	29.6	114.2	645.802	2.3917	1544.56		8	18#	706009-	219.423	160	29.2	110.6	508.75	2.69561	1371.39
9	14#	#702701+	202.66	115	29.9	115.1	740.87	2.37864	1762.26		9	18#	706007-	221.57	165	33.3	114.9	494.545	2.71532	1342.85
10	14#	#703507+	197.717	122	34.1	114.8	661.475	2.45002	1620.63		10	18#	706005-	195.631	126	36.6	114.5	618.254	2.51131	1552.63
11	14#	#704503+	191.216	105	29.7	114.5	807.619	2.25491	1821.1		11	18#	706003-	255.214	176	30.5	115.1	480.682	3.01671	1450.08
12	14#	#704905+	165.031	98	29.2	114.4	869.388	1.93698	1683.99		12	18#	706001-	209.812	121	35.2	115.4	662.81	2.61611	1733.98
13	14#	#705007+	190.043	123	29.3	115.3	699.187	2.2098	1545.07		13	16#	704601-	226.485	143	35	115.4	562.238	2.81698	1583.81
14	14#	#705207+	211.986	121	29.2	115.1	709.917	2.46782	1751.95		14	16#	704007-	203.72	126	39.4	115.2	601.587	2.6876	1616.83
15	14#	#705405+	197.149	93	31.4	115.6	905.376	2.34144	2119.88		15	16#	702601-	219.812	145	31.8	115.6	577.931	2.62305	1515.94
16	16#	#702503+	200.01	140	29.9	115	607.857	2.35029	1428.64		16	16#	702507-	245.943	162	29.8	114.6	523.457	2.90027	1518.17
17	16#	#705701+	190.551	116	38.7	115	657.759	2.49739	1642.68		17	14#	703001-	231.314	138	29.2	117.1	636.957	2.63156	1676.19
18	18#	#706201+	174.146	104	34	116.8	796.154	2.10321	1674.48		18	14#	702905-	265.183	187	29.2	115.3	460.428	3.07994	1418.09
19	18#	#706205+	184.246	121	36.1	116.6	665.289	2.28877	1522.69		19	12#	703505-	274.179	165	29.8	115.1	516.97	3.21429	1661.69
20	18#	#706207+	205.896	129	33.2	115	634.109	2.51707	1596.09		20	12#	702809-	229.339	132	29.6	113.2	633.333	2.74329	1737.42
21	20#	#704801+	171.675	118	29.6	115.4	727.119	2.00087	1454.87		21	10#	702405-	209.355	114	29.8	112.9	728.947	2.51931	1836.45
22	31#	#701901+	228.763	101	36.7	115	775.248	2.92162	2264.98
23	31#	#701903+	194.21	104	38.7	114	724.038	2.57915	1867.4
