# Supplementary material for: Novel transgenic pigs with enhanced growth and reduced environmental impact
Source: eLife. 2018 May 22;7:e34286. doi: 10.7554/eLife.34286 (PMC5963925; doi:10.7554/eLife.34286)
Supplement: Figure 4—source data 3. [file elife-34286-fig4-data3.xlsx]

## Sheet: Sheet1
Figure4 - Source data 3. Growth performance of F2 TG and WT-gilts littermates during the growing period from 30 kg to 115 kg
No.	pens	TG pigs #	Feed intake	Day to market, day	Initial weight, kg	Final weight, kg	ADG	Feed/Gain	ADFI		No.	pens	WT pig #	Feed intake	Day to market, day	Initial weight, kg	Final weight, kg	ADG	Feed/Gain	ADFI
1	9#	#702400+	204.067	98	35.4	114.9	811.224	2.56688	2082.32		1	9#	702300-	230.378	128	29.8	114.6	662.5	2.71672	1799.83
2	9#	#702404+	210.877	104	32.3	115.5	800	2.53458	2027.66		2	9#	702302-	221.14	104	37.1	115.2	750.962	2.8315	2126.35
3	9#	#702406+	225.491	122	30.7	115.7	696.721	2.65284	1848.29		3	11#	702304-	236.905	165	29.9	115.6	519.394	2.76435	1435.79
4	9#	#702600+	212.544	104	28.5	114.9	830.769	2.46	2043.69		4	11#	702602-	255.917	184	31.2	112.4	441.304	3.15169	1390.85
5	9#	#702700+	216.411	128	30.3	115.2	663.281	2.54901	1690.71		5	11#	703904-	271.175	190	29.9	115.1	448.421	3.18281	1427.24
6	9#	#704506+	176.159	99	29.9	114.8	857.576	2.0749	1779.38		6	11#	704200-	291.018	176	29.6	115.9	490.341	3.37217	1653.51
7	9#	#704910+	211.311	110	32	115.9	762.727	2.51861	1921.01		7	11#	704202-	264.929	148	29.8	115.7	580.405	3.08416	1790.06
8	9#	#705200+	184.044	105	40.3	115.9	720	2.43444	1752.8		8	13#	703914-	255.117	176	29.7	113	473.295	3.06263	1449.53
9	9#	#705700+	189.767	106	37.8	115.3	731.132	2.44861	1790.25		9	13#	704912-	244.842	136	30	115.4	627.941	2.867	1800.31
10	11#	#703404+	210.22	108	30.4	115.4	787.037	2.47318	1946.48		10	15#	703800-	236.866	150	29.8	115.5	571.333	2.7639	1579.11
11	11#	#703704+	202.053	125	29.4	114.5	680.8	2.3743	1616.42		11	15#	703902-	256.533	194	29.1	111.1	422.68	3.12845	1322.34
12	11#	#703802+	197.33	112	29.7	115.2	763.393	2.30795	1761.88		12	15#	704002-	256.142	166	29.7	115.7	518.072	2.9784	1543.02
13	11#	#703804+	208.626	111	29.8	115.2	769.369	2.44293	1879.51		13	15#	704908-	248.197	164	29.9	115.8	523.78	2.88937	1513.4
14	11#	#703806+	217.168	114	29.6	115.1	750	2.53998	1904.98		14	15#	705400-	226.369	145	29.9	113.4	575.862	2.71101	1561.17
15	11#	#703916+	200.647	133	29.3	114.9	643.609	2.34401	1508.62		15	15#	705404-	232.015	133	30.3	113.2	623.308	2.79873	1744.47
16	11#	#704904+	231.982	102	29.9	115.2	836.275	2.7196	2274.33		16	17#	703502-	268.351	170	29.6	115.1	502.941	3.13861	1578.54
17	13#	#702704+	216.956	116	29.7	114.2	728.448	2.56753	1870.31		17	17#	704500-	224.464	146	28.4	114.6	590.411	2.60399	1537.42
18	13#	#702904+	215.334	117	29.6	115.1	730.769	2.51853	1840.46		18	17#	704604-	231.459	169	29.9	115.1	504.142	2.71665	1369.58
19	13#	#703300+	210.506	114	29.7	114.8	746.491	2.47363	1846.54		19	17#	704606-	252.75	185	29.5	115.8	466.486	2.92874	1366.22
20	13#	#703402+	217.25	116	29.9	115.2	735.345	2.54689	1872.84		20	19#	704800-	242.677	161	35	115.1	497.516	3.02968	1507.31
21	13#	#703910+	229.404	143	29.5	115.4	600.699	2.67059	1604.22		21	21#	706900-	253.798	174	29.7	115.8	494.828	2.94771	1458.61
22	13#	#704422+	218.789	125	29.3	115.3	688	2.54406	1750.31		22	21#	707000-	242.949	162	29.7	115.8	531.481	2.82171	1499.69
23	15#	#703202+	220.682	119	30.1	115.2	715.126	2.59321	1854.47		23	23#	706406-	235.197	162	29.7	115.6	530.247	2.73803	1451.83
24	15#	#703700+	197.284	118	33.8	115	688.136	2.42961	1671.9		24	23#	707004-	231.799	145	30.8	114.3	575.862	2.77604	1598.61
25	15#	#703906+	233.97	136	29.5	114.6	625.735	2.74935	1720.37		25	30#	700500-	254.518	144	29.6	110.9	564.583	3.1306	1767.49
26	15#	#704004+	206.974	90	35	114.6	884.444	2.60018	2299.71		26	30#	700802-	256.207	132	29.6	115.3	649.242	2.98958	1940.96
27	15#	#704504+	205.318	104	35	115.6	775	2.54737	1974.21		27	30#	701204-	247.702	143	29.9	112.2	575.524	3.00974	1732.18
28	15#	#704906+	214.07	122	32.4	115.3	679.508	2.58227	1754.67		28	30#	701402-	265.155	140	29.8	114.4	604.286	3.13422	1893.96
29	17#	#704902+	228.406	146	29.9	115.3	584.932	2.67454	1564.42		29	30#	701904-	266.026	132	30.1	115	643.182	3.1334	2015.35
30	17#	#704914+	264.059	190	29.9	113.4	439.474	3.16238	1389.78		30	30#	701906-	264.201	143	30.3	114.2	586.713	3.149	1847.56
31	17#	#705202+	225.992	156	29.3	115.4	551.923	2.62476	1448.67		31	32#	701500-	250.658	108	30	114.8	785.185	2.95587	2320.91
32	19#	#704400+	207.559	133	29.9	115.2	641.353	2.43328	1560.59
33	19#	#704402+	222.653	114	29.8	114.5	742.982	2.62872	1953.1
34	19#	#704404+	241.555	169	32.8	114.6	484.024	2.953	1429.32
35	19#	#704900+	237.86	142	31.2	114.8	588.732	2.84522	1675.07
36	21#	#706200+	213.301	123	30.1	115.1	691.057	2.50942	1734.15
37	21#	#706204+	212.358	115	38.6	115.6	669.565	2.7579	1846.59
38	21#	#706304+	197.994	124	35.6	115.9	647.581	2.46568	1596.73
39	21#	#706602+	205.229	127	30.2	114.9	666.929	2.42301	1615.98
40	23#	#706102+	204.54	114	29.7	115.2	750	2.39228	1794.21
41	23#	#706302+	208.201	118	29.7	115.6	727.966	2.42376	1764.42
42	23#	#706404+	223.255	145	29.5	114.9	588.966	2.61423	1539.69
43	28#	#700002+	205.855	101	43.6	114.4	700.99	2.90756	2038.17
44	28#	#700108+	222.956	116	41.2	115.5	640.517	3.00075	1922.03
45	28#	#700302+	253.622	142	31.6	113.9	579.577	3.08168	1786.07
46	28#	#700506+	220.48	116	39.2	114.6	650	2.92414	1900.69
47	28#	#701006+	233.239	115	34.2	114.6	699.13	2.90098	2028.17
48	30#	#700800+	244.429	111	29.5	113.8	759.459	2.89951	2202.06
49	30#	#701100+	254.075	138	29.4	113.8	611.594	3.01037	1841.12
50	30#	#701408+	254.208	139	30	114.4	607.194	3.01194	1828.83
51	32#	#700708+	240.588	127	29.9	115.2	671.654	2.82049	1894.39
